# Supplementary material for: Fluorinated Derivatives of AG-881 for Positron Emission Tomography Detection of Mutated Isocitrate Dehydrogenase 1
Source: Pharmaceuticals (Basel). 2026 Apr 23;19(5):660. doi: 10.3390/ph19050660 (PMC13210206; doi:10.3390/ph19050660)
Supplement: Supplementary file 1 [file pharmaceuticals-19-00660-s001.zip]

Archive with 1 entries (1 files):
- pharmaceuticals-4201881-supplementary.pdf
